# Supplementary material for: Tight junction channel regulation by interclaudin interference
Source: Nat Commun. 2022 Jun 30;13:3780. doi: 10.1038/s41467-022-31587-8 (PMC9246906; doi:10.1038/s41467-022-31587-8)
Supplement: Supplementary file 3 — Source Data [file 41467_2022_31587_MOESM3_ESM.xlsx]

## Sheet: Figure 1
	Figure 1
	Fig 1a	qPCR normalized to MDCK II cells
		MDCK I			MDCK II
	Cldn1	0.236207	0.212274	0.211827	0.784582	1.31247	0.902949
	Cldn2	4.49139e-06	0.000211653	0.00208119	0.897047	1.24388	0.859073
	Cldn3	0.114413	0.250987	0.162859	0.873612	1.48124	0.645146
	Cldn4	0.885601	1.09226	1.17189	0.994226	1.14081	0.864963
	Cldn7	0.20428	0.461161	0.345938	0.832441	0.740885	1.42667
	Cldn8	0.0673254	0.127651	0.135392	1.17135	0.987056	0.841597
	Cldn9	0.965306	1.34698	1.61037	0.70386	1.24736	1.04878
	Cldn10	0.160962	0.160348	0.222968	0.978964	0.930086	1.09095
	Cldn14	0.184421	0.179811	0.224763	0.836235	0.899053	1.26471
	Cldn15	0.138798	0.15364	0.221215	0.949367	0.939417	1.11122
	Cldn16	0.000447259	0.000494553	0.000977349	1.12683	1.11182	0.761346
	Cldn19	0.0957988	0.0583082	0.285701	1.02958	0.531273	1.43915
	Fig 1d	TER
	MDCK I	C4KO	KO/C4	MDCK II
	1533.2	1653.8	1518.8	49.17
	1489.6	1701	1503.5	46.53
	1525.2	1604.6	1459.6	49.83
	1658.5	1447.2	1504.4	56.43
	1705.4	1532.5	1490.3	55.44
	1669.7	1469.3	1528.4	56.76
	1551.4	1747.8	1543.3	53.46
	1437.1	1663.3	1588.5	57.42
	1448.2	1637.9	1458.6
	Fig 1e	PNa/PCl
	MDCK I	C4KO	KO/C4
	1.34	1.56	1.58
	1.29	1.53	1.49
	1.36	1.33	1.28
	1.31	1.73	1.65
	1.36	1.61	1.55
	Fig 1f	Permeability		(x 10-6)
	Cation	Pore diameter	MDCK I				C4KO					KO/C4
	Na	1.9	2.184	1.92	1.92	1.785	2.28	2.88	2.82	2.58	2.58	1.614	1.548	1.584	1.563	1.599
	MA	3.78	1.65816	1.68233	1.72143	1.58288	1.92	2.7	2.64	2.49	2.43	1.614	1.593	1.605	1.572	1.578
	EA	4.58	1.99704	1.71987	1.75078	1.69443	1.83	2.46	2.37	2.22	2.28	1.56	1.515	1.572	1.542	1.536
	TMA	5.5	1.86518	1.59636	1.68657	1.64109	1.38	2.01	1.98	1.74	2.01	1.527	1.548	1.53	1.503	1.476
	TEA	6.58	1.96361	1.71987	1.73314	1.65877	1.38	1.95	1.95	1.71	1.95	1.497	1.527	1.5	1.473	1.467
	NMDG	7.29	1.98363	1.75147	1.81032	1.76086	1.41	1.98	1.95	1.74	1.95	1.56	1.539	1.551	1.533	1.548
	Fig 1g	macromolecular permeability			(x 10-6)
	Probe dia	MDCK I								C4KO								KO/C4
	9	3.45033e-07	3.38584e-07	2.4249e-07	3.01823e-07	3.2375e-07	2.79251e-07	3.31489e-07	3.53417e-07	2.4378e-07	2.14759e-07	5.82364e-07	2.11534e-07	2.48135e-07	3.01989e-07	2.46772e-07	3.71521e-07	2.4249e-07	2.16049e-07	5.68175e-07	2.12824e-07	3.16986e-07	3.14259e-07	2.71994e-07	3.55161e-07
	26	8.43133e-08	5.52874e-08	2.90259e-08	4.28477e-08	3.59368e-08	7.32558e-08	1.93506e-08		5.11409e-08	4.83765e-08	1.16104e-07	4.97587e-08	6.22471e-08	6.56424e-08	4.75342e-08	8.7146e-08	6.63449e-08	1.06428e-07	1.53423e-07	4.69943e-08	4.75342e-08	6.22471e-08	3.96118e-08	8.94095e-08
	46	0	0	5.31632e-08	0	5.31632e-08	0	0	0	0	0	0	0	3.72045e-08	9.30111e-08	1.86022e-08	1.86022e-08	0	0	0	0	0	0		0
	120	0	0	0	0	1.91743e-09	0	0	0	1.66177e-08	0	5.75228e-09	0	1.31012e-08	0	5.89553e-09	0	0	0	0	0	7.20565e-09	5.89553e-09	0	0
	Fig 1b western blots
													Mouse monoclonal anti-claudin-4
							Mouse monoclonal anti-claudin-2						Invitrogen						Mouse monoclonal anti-claudin-4
							Invitrogen						Cat. 32-9400						Invitrogen
							Cat. 32-5600												Cat. 32-9400
	Mouse monoclonal anti-claudin-1
	Invitrogen
	Cat.37-4900
												Mouse monoclonal anti-E-cadherin
	Rat monoclonal anti-occludin											Abnova								Mouse monoclonal anti-β-actin
	J.R. Turner											Cat# MAB1388								Abcam
	Cat. 6B8A3																			Cat. ab6276

## Sheet: Figure 2
	Figure 2
	Fig 2c	TER Claudin-4 induction profile								Fig 2c western blots
	Time (hr)	-Dox	+Dox
	0.00054611	0	0
	1.80031	0	0
	3.80012	0	0																	Mouse monoclonal anti-claudin-2
	5.79993	0	0																	Invitrogen
	7.79976	0	0																	Cat. 32-5600
	9.79955	0	0
	11.7994	0	0
	13.7992	0	0
	15.799	0	0
	17.7988	0	0
	19.7986	0	0
	21.7984	0	0
	23.7982	0	0
	25.7981	0	0
	27.7979	0	0
	29.7977	0	0
	31.7975	7.49579	1.19096
	33.7974	5.49451	3.3646																	Mouse monoclonal anti-claudin-4
	35.7972	4.88206	5.57942																	Invitrogen
	37.797	6.23104	8.6318																	Cat. 32-9400
	39.7967	7.89944	11.7972
	41.7966	9.68167	14.7149
	43.7964	11.2544	17.5524
	45.7962	12.2642	19.2288
	47.796	13.6148	20.5248
	49.7958	14.1304	21.7194
	51.7956	15.9518	23.7017
	53.7955	17.4653	25.0214
	55.7953	19.8043	27.4698
	57.7951	22.476	30.4674
	59.7949	26.047	34.352																	Rabbit anti-Ecadherin, Cell signaling technologies
	61.7947	30.1318	39.1429																	Cat # 24E10-3195
	63.7945	35.259	45.6836
	65.7943	40.9681	52.839
	68.2265	77.6133	87.1584
	70.2263	71.548	87.6062
	72.2262	72.1109	94.9161
	74.2259	73.4912	93.7332
	76.2258	78.0346	92.4814
	78.2256	85.3061	91.1517
	80.2254	91.6366	91.8511
	82.2252	95.9248	96.877
	84.225	100.239	105.775
	86.2248	103.042	118.147
	88.2246	105.314	127.178
	90.2244	107.146	136.279																	Mouse monoclonal anti-occludin
	92.2242	108.962	145.444																	Invitrogen
	94.224	111.546	151.201																	Cat. 33-1500
	96.2238	113.398	155.529
	98.2236	114.665	162.758
	100.223	116.908	168.942
	102.223	118.874	169.761
	104.223	120.883	170.952
	106.223	123.72	175.358
	108.223	126.14	174.058
	110.222	129.127	177.47
	112.222	132.046	180.476
	114.222	136.832	183.852
	116.222	140.46	184.289
	118.222	147.069	190.046
	120.222	151.142	193.205																	Mouse monoclonal anti-β-actin
	122.221	152.863	194.802																	Abcam
	124.221	149.892	199.484																	Cat. ab6276
	126.221	147.77	203.178
	128.221	145.598	206.01
	130.221	143.174	209.177
	132.22	143.202	213.927
	134.22	144.967	220.594
	136.22	149.462	221.936
	138.22	149.985	230.328
	140.22	152.349	243.227
	142.22	151.117	251.467
	144.219	147.354	262.718
	146.219	145.546	268.501
	148.219	134.338	260.551
	150.338	120.284	250.332
	152.337	105.57	229.844
	154.337	96.6848	214.607
	156.337	91.2036	202.497
	158.337	86.7861	191.292
	160.337	82.7865	180.63
	162.336	79.2361	171.393
	164.336	75.9552	162.585
	166.336	73.557	156.925
	168.336	74.6052	158.008
	170.336	69.5921	148.289
	172.335	66.972	142.493
	174.335	64.9346	137.489
	176.335	63.764	133.933
	178.335	63.6573	133.983
	180.335	63.7061	133.366
	182.335	64.3353	134.6
	184.334	65.3959	135.857
	186.334	67.2525	137.994
	187.534	67.553	136.9
	189.877	63.6223	133.814
	191.791	63.5933	134.512
	193.705	63.5644	133.596
	Fig 2d	Normalized TER
	-Dox	+Dox
	0.967804	2.51484
	1.08593	1.67552
	0.776108	1.98431
	1.24654	1.59366
	1.00873	1.72681
	0.974539	1.89779
	0.940345	1.8294
	Fig 2e
			Paracellular permeability vs pore diameter					permeability x (10-6)
	Cation	Pore diameter	claudin-2 (-Dox)												claudin-2+claudin-4 (+Dox)
	Na	1.9	17.6	18	19.1	20	17	18.7	17.9	15.5	17.3	17.2	16.5	15.9	8.15	7.9	7.7	8.3	8.1	7.6	7.5	7.9	9.3	10.84	10.31	10.63
	MA	3.78	11.5	11.2	12	12.5	10.6	11.7	11.2	10.6	11.7	11.7	11.2	10.8	6.3	6.2	5.9	6.3	6.2	6.1	5.8	5.9	6.48	7.78	7.45	7.65
	EA	4.58	7.52	7.26	8.07	8.01	6.8	7.63	6.88	6.15	6.8	6.66	6.42	6.21	5	5.1	4.6	4.9	5.3	5	3.4	4.5	3.78	4.78	4.63	4.67
	TMA	5.5	4.44	4.5	4.25	3.71	4.17	5.77	4.39	3.18	3.1	3.3	3.4	3.3	4.1	4.1	3.7	4	4.3	4.2	3.6	3.6	2.2	2.83	3.21	2.65
	TEA	6.58	6.01	5.39	6.08	6.09	5.1	5.79	7.24	4.48	4.9	4.9	4.66	4.38	4.9	4.7	4.4	4.7	4.9	4.7	4.3	4.5	3.12	3.9	3.9	3.71
	NMDG	7.29	5.65	5.22	6.15	6.31	4.93	5.56	6.98	4.53	4.9	4.9	4.7	4.62	4.8	4.7	4.3	4.6	4.8	4.8	4.2	4.3	3.22	4.03	4.01	3.97
	Fig 2f		Renkin-sieve plot		square root (Px/PNa)
	Cation	diameter	claudin-2 (green)								claudin-2+claudin-4 (red)
	MA	3.78	0.808337	0.788811	0.792636	0.790569	0.789639	0.791011	0.822375	0.824762	0.83473	0.847179	0.850059	0.848329	0.842357	0.845079	0.842897	0.84477
	EA	4.58	0.653661	0.635085	0.65001	0.632851	0.632455	0.619966	0.626948	0.622262	0.637536	0.664048	0.670133	0.662814	0.583095	0.657159	0.648808	0.659201
	TMA	5.5	0.502268	0.5	0.471713	0.430697	0.495272	0.495229	0.423309	0.438019	0.486374	0.51095	0.557986	0.499294	0.498694	0.501326	0.498569	0.510793

## Sheet: Figure 3
	Figure 3
	Fig 3a	EGFP-CLDN2 fluorescence recovery
	Upper graph (no CLDN4)			Lower graph (with CLDN4)				Fig 3b	Mobile fractions: EGFP-CLDN2
	Time (sec)	Mobile fraction		Time (sec)	Mobile fraction			Cldn2	Cldn2+Cldn4	Cldn2(cis)	Cldn2/Cldn4(trans)	Cldn2+Cldn4(cis)
	0	0		0	0			21	40	16	27.9	27.6
	0.4	-0.227063		1	7.76724			11.8	35	17.1	17.3	28.6
	2.4	2.40308		3.2	8.66948			22	42	12.8	16.8	31.3
	4.5	2.05001		5.1	9.71049			13.7	27	20.3	24.6	32.7
	6.5	3.8939		7.2	10.2171			17.4	33	15.9	23.1	26.1
	8.6	2.98282		9.3	8.90764					15.4	26.6
	10.7	5.33792		11.4	13.176
	12.8	5.17185		13.5	12.6706			Fig 3c Mobile fractions: mCherry-CLDN4
	14.8	4.81361		15.6	21.7377			Cldn4	Cldn4+Cldn2	Cldn4(cis)	Cldn4/Cldn2(trans)	Cldn4+Cldn2(cis)
	16.9	6.00408		17.7	14.8903			38.24	39.99	43.93	35	30.6
	19	7.63316		19.8	17.1377			38.04	68.55	39.4	49.53	51.72
	21.1	7.5207		21.8	12.8825			46.21	70.6	50.5	48.34	41.75
	23.1	7.67427		23.9	23.6546			38.25	52.81	46.77	33.64	52.82
	25.1	7.21076		26.8	21.9241			34.21	46.92	33.88	66.21	53.45
	27.1	8.31165		29	18.7469			35.08	34.5	43.66	56.72
	29.2	8.02905		31	21.947			46.54		33.35	48.6
	31.2	7.05874		33	21.1948			49.78			35.39
	33.2	8.43182		37.1	24.9395			45.86
	35.3	8.84107		39	22.1297
	37.3	8.22199		41.2	22.5968
	39.3	10.0441		43.2	25.9897
	41.3	9.37627		45.2	22.3321
	43.4	9.13015		47.3	24.0892
	45.4	10.0808		49.3	22.229
	47.4	8.92382		51.3	24.9982
	49.5	8.78159		53.4	26.3402
	51.5	11.4039		55.3	28.5018
	53.5	10.4265		57.4	29.2649
	55.5	10.3118		59.5	28.0728
	57.6	8.04468		61.4	25.7961
	59.6	10.2855		65.5	30.9174
	61.6	10.4827		67.6	32.1684
	63.6	10.3105		71.5	30.726
	65.7	11.0975		73.6	27.9365
	67.7	9.69304		75.6	31.0307
	69.7	10.8284		77.7	23.8229
	71.8	9.853		81.7	22.252
	73.8	8.65281		83.7	28.9117
	75.8	10.9963		87.8	27.581
	77.8	9.56742		89.8	27.9347
	79.9	9.87839		91.9	30.3683
	81.9	10.4668		93.9	30.3587
	83.9	12.8156		95.9	25.3687
	86	12.3045		98.9	26.1348
	88	10.6175		101	28.5493
	90	13.51		104	30.5768
	92	12.844		107	32.2278
	94.1	11.6519		111.1	29.86
	96.1	12.1639		113.1	28.009
	98.1	11.9409		117.2	28.3657
	100.2	11.6971		120	30.8141
	102.2	14.6466		122.1	33.0128
	104.2	13.212		124.3	28.962
	106.2	11.9749		126.4	30.351
	108.3	14.6372		128.4	27.9794
	110.3	12.2825		132.5	25.0934
	112.3	13.5542		134.4	28.0578
	114.3	12.3356		136.5	26.0054
	116.4	13.9159		138.6	26.8184
	118.4	13.617		141.6	29.8292
	123.5	13.5811		147.6	30.5976
	128.5	13.4555		152.6	28.3385
	133.6	13.9471		157.8	37.2828
	138.7	14.6837		162.6	32.7629
	143.7	16.9423		168.9	36.2483
	148.7	13.5274		174	31.981
	153.7	14.8845		178.9	32.3446
	158.8	14.7159		183.9	32.5247
	163.8	13.1949		189	32.0326
	168.8	16.7966		194.1	30.4457
	173.8	14.5741		199	32.1006
	178.9	13.1892		205.4	25.1802
	183.9	16.7952		210.4	28.0698
	188.9	13.6736		215.6	35.6464
	193.9	15.2477		220.6	36.846
	198.9	14.5149		226.7	39.7364
	204	14.6972		231.8	35.5522
	209	16.3508		236.9	33.7041
	214	16.0982		241.8	38.3853
	219	17.0277		248.1	36.107
	224.1	15.6303		253.1	39.7257
	229.1	16.7255		258.1	41.8976
	234.1	16.9266		263.1	42.3433
	239.1	17.4219		268.1	38.1594
	244.1	16.8797		273.3	43.5087
	249.2	14.6088		278.2	40.7037
	254.3	15.4749		283.2	43.0246
	259.4	19.0889		289.6	37.1225
	264.4	16.8882		295.6	38.4703
	269.4	18.1231		300.7	39.4045
	274.4	17.962		305.8	39.8729
	279.4	17.7111		310.7	35.1889
	284.5	17.7926		315.8	36.9789
	289.5	16.939		321	36.7424
	294.5	15.2734		326	35.4404
	299.5	18.3154		331.1	39.0865
	304.5	18.5421		336.1	34.2893
	309.6	18.2761		341.1	41.6546
	314.6	17.6688		346.1	38.6994
	319.6	16.3539		351.2	38.382
	324.6	16.7528		356.5	37.002
	329.7	18.9753		361.5	35.7279
	334.7	16.0882		366.6	34.3785
	339.7	17.0539		371.7	38.5795
	344.7	17.0161		376.7	33.0836
	349.8	18.6837		381.8	38.9757
	354.8	17.1955		386.8	40.0259
	359.8	15.0738		392	33.9877
	364.8	17.5932		397.1	43.4176
	369.9	18.433		402	34.8188
	374.9	16.5013		407	40.6096
	380	16.4595		412	39.1511
	385	15.7747		418.3	43.0483
	390	18.5881		423.4	39.5957
	395.1	16.2061		428.4	38.6999
	400.1	18.1027		433.6	42.5661
	405.1	15.6435		438.5	44.1266
	410.1	15.3255		443.5	43.7938
	415.2	17.3158		448.6	44.4457
	420.2	14.8334		453.7	44.3774
	425.2	17.3228		458.7	45.7171
	430.2	14.6287		463.6	49.8399
	435.3	17.4727		468.7	41.7693
	440.3	16.3555		473.7	46.4753
	445.3	14.6843		478.7	38.2384
	450.3	17.7609		483.7	36.4923
	455.4	15.5303		488.8	42.1483
	460.4	14.9154		493.8	44.6646
	465.4	15.9119		500.4	41.7225
	470.4	15.1329		505.6	45.7141
	475.4	14.1386		510.6	44.1472
	480.5	16.6705		515.7	47.527
	485.5	13.5775		520.7	49.1383
	490.5	15.3367		525.7	48.1384
	495.6	17.9454		530.9	55.5311
	500.7	13.9957		535.9	48.059
	505.7	15.7527		540.8	41.2919
	510.7	15.7973		545.8	42.3077
	515.7	14.4243		550.9	47.3798
	520.8	15.9486		555.9	48.0652
	525.8	16.0712		560.9	50.7197
	530.8	12.6604		565.9	46.4585
	535.8	13.4177		571	44.1696
	540.9	16.4598		576.1	44.6765
	545.9	16.0933		581.1	50.9952
	550.9	16.2058		586	46.7326
	555.9	13.7557		591.1	49.0335
	560.9	14.8239		596.1	41.9186
	566	15.1083
	571	18.414
	576	17.4933
	581	17.3402
	586.1	18.5416
	591.1	16.4281

## Sheet: Figure 4
	Figure 4
	Fig 4a			Claudin-15
		TER			Mobile fractions
		-Dox	+Dox		-Dox	+Dox
		117.81	206.91		9	35.4
		134.31	223.41		10.7	27.1
		107.91	230.01		7.9	38
		121.11	213.51		15.3	12.5
		106.59	169.29
		86.79	160.71
		109.89	170.61
		113.19	152.79
	Fig 4b			Claudin-7
		TER			Mobile fractions
		-Dox	+Dox		-Dox	+Dox
		2411.31	2695.11		44.1	43.8
		2774.31	2602.71		47.8	75.6
		2147.31	2629.11		51.8	74.3
		2774.31	2586.21		53	43
		2789.49	2565.09		45.5	54.4
		2878.59	2485.89		50	57.2
		2492.49	2502.39		46.7	69.7
		2763.09	2310.99		62	77.2
	Fig 4c			Claudin-19
		TER			Mobile fractions
		-Dox	+Dox		-Dox	+Dox
		1866.81	1853.61		22.3	61.9
		2609.31	1167.21		24.5	59.7
		1830.51	1929.51		48.4	47.1
		1853.61	1860.21		30.7	29.8
		2027.19	2202.09		41.4	50.6
		2083.29	1720.29		26.7	49.9
		1756.59	2037.09
		1885.29	1796.19

## Sheet: Figure 5
	Figure 5
	Fig 5e		EGFP-CLDN2 strand area quantification
				per 100um2
		Time (+Dox)	0 hr	7 hr	11 hr
			4.38815	2.51397	1.85097
			6.29468	2.72359	0.898211
			8.30421	2.49347	0.870132
			3.38407	3.89876	1.44378
			(each value corresponds to 10-12 cells)

## Sheet: Figure 6
	Figure 6
	Fig 6a			Claudin-15
		Mean Intensity			strand area per 100um2
		-Dox	+Dox		-Dox	+Dox
		0.99	0.99		8.99615	3.57974
		0.97	0.93		5.90618	2.00513
		0.95	1		5.66973	2.29309
		1.09	0.98		6.451	2.74486
	Fig 6b			Claudin-7
		Mean Intensity			strand area per 100um2
		-Dox	+Dox		-Dox	+Dox
		1.00187	0.738029		20.29	2.89
		0.973955	0.733336		6.98	11.48
		0.932886	0.768917		14.47	9.4
		1.1073	0.736279		8.93	14.17
		0.945548	0.782048		7.06	8.94
		1.03845	0.823836		9.3	8.61
	Fig 6c			Claudin-19
		Mean Intensity			strand area per 100um2
		-Dox	+Dox		-Dox	+Dox
		0.975548	1.02378		8.74	14.13
		1.05212	0.896384		23.12	4.42
		0.994135	1.0333		19.78	6.32
		0.995102	1.24462		14.78	7.24
		0.983097	0.925534		20.12	9.81

## Sheet: Figure 7
	Figure 7
	Fig 7c: EGFP-CLDN2 vesicles per 100um2
	Untreated		MitMab
	-Dox	+Dox	-Dox	+Dox
	28.8158	46.6219	5.58511	4.24242
	25.8134	39.8649	4.4013	3.67573
	22.7504	63.4761	5.22067	4.25249
	11.5385	54.4803	5.67376	6.86116
	36.7704	59.8949	6.66274	3.40909
	27.9851	55.7637	4.83953	5.3313
	30.7692	37.02	6.71892	5.65313
	15.3143	41.3364	3.40633	6.30027
			3.41151	3.37648
	Fig 7d:Mean strand intensity (normalized)
	Untreated		MitMab
	-Dox	+Dox	-Dox	+Dox
	0.99	0.97	1.1	1.14
	0.99	1	1.1	1.12
	0.98	1.03	1.11	1.12
	1	1.01	1.04	1.06
	1.03	1.04	1.07	1.09
	1.01	0.96	1.12	1.13
	1	0.97	1.11	1.12
	Fig 7e:EGFP-CLDN2 meshwork area per 100um2
	Untreated		MitMab
	-Dox	+Dox	-Dox	+Dox
	1.6307	1.18214	2.8412	2.16945
	1.88812	1.44288	2.84167	2.21602
	2.2338	1.15252	3.16603	1.73557
	1.76314	0.860237	2.89393	1.45026
	2.08071	1.38067	3.22351	1.96792
	2.16057	0.491474	4.15716	2.39765
	Fig 7f:EGFP-CLDN2 nodes
	Untreated		MitMab
	-Dox	+Dox	-Dox	+Dox
	1.57784	0.273499	2.44595	0.656406
	1.12458	0.186648	3.17839	1.094
	0.56389	0	1.93357	0.399728
	0.789308	0.327977	1.75637	0.851932
	0.388274	0.14896	1.74015	0.960921
	1.17457	0.0924692	2.68971	0.30244
	0.837179	0.63	2.00222	0.8
	1.06369	0.29	2.74	1.56
			2.91	1.04

## Sheet: Figure 8
	Figure 8
	Fig 8b
	Time(hrs)	Claudin-2 (green)				Claudin-4 (red)
	0	1	1	1	1	0	0	0	0.00475503
	4	1.29738	0.737189	1.23764	0.763971	0.00195103	0.00237326	0.0120337	0.00473732
	5	1.22697	0.621245	1.11979	0.647288	0.0225644	0.0225816	0.0153768	0.0173628
	6	1.13401	0.655232	0.88265	0.627475	0.597057	0.42377	0.56547	0.261412
	7	0.723961	0.565382	0.791307	0.522104	0.695431	0.560172	1.06431	0.678142
	8	0.634101	0.314045	0.577019	0.411609	1	1	1	1
	Fig 8d		Endosomal marker quantifications
				% CLDN2 vesicles overlap
	Clathrin HC			EEA1			Rab5			Rab7			LAMP2
	-Dox	+Dox		-Dox	+Dox		-Dox	+Dox		-Dox	+Dox		-Dox	+Dox
	33.33	48.29		25.01	25.67		32.08	52.99		38.24	72.92		40	50
	26.02	50.7		25.15	28.71		28.53	36.65		35	73.1		37.5	73.89
	29.17	48.48		22.9	39.66		21.95	38.25		32.96	62.65		38.16	74.29
	26.11	51.27		25.24	45.35		18.87	42.47		26.89	37.55		45	51.28
	27.8	39.15		16	33.93		31.58	43.14		27.42	37.83		47.65	67.67
	24.3	36.19		32.61	54.19		29.07	72.43		33.87	53.85		58.26	54.62
	20.3	33.35		26.13	40.6		52.05	59.68		32.22	55.05		68.83	88.44
	27.46	46.17					36.27	53.05					60.81	92.98
													76.77	85.05

## Sheet: Figure 9
	Figure 9
	Fig 9b		CLDN2 vesicles per 100um2
	Untreated		MitMab
	-Dox	+Dox	-Dox	+Dox
	194.5	257.7	38.7	38.2
	109.7	140.6	13.7	39.5
	161.5	291.1	38.9	29.9
	33.8	242.2	23.6	31.5
	232.9	271.4	15.4	30.1
	121.6	324.5	19.5	31.8
	68.5	262.6	13.4	29.3
	182.4	274.2	17.1	31.8
	Fig 9d		tight junction claudin-2
	Untreated		MitMab
	-Dox	+Dox	-Dox	+Dox
	1.13857	0.449385	1.03153	0.808764
	1.21443	0.540998	1.1495	0.753475
	0.917413	0.396667	1.50309	0.833837
	0.910342	0.365808	1.47706	1.11993
	1.10964	0.396667	1.4208	0.809407
	0.678899	0.43942	0.640968	0.867267
	0.96981	0.453885	1.82004	0.950844
	0.897162	0.359893	1.95505	0.939915
	1.04252	0.422833	1.26201	1.11478
	Fig 9e
	TER	(normalized)
	Untreated		MitMab		DIP		CPZ
	-Dox	+Dox	-Dox	+Dox	-Dox	+Dox	-Dox	+Dox
	0.98199	1.78957	1.18294	1.94881	0.985782	1.80474	1.39905	2.35071
	1.00095	1.71374	1.18294	2.00569	1.00474	1.7782	1.45592	2.32038
	1.00474	1.72891	1.17156	1.94123	1.00474	1.76303	1.38768	2.30521
	1.01232	1.85437	1.18294	1.9981	1.01232	1.8237
	Fig 9f		ΔMf
	Untreated		MitMab treated
	-Dox	+Dox	-Dox	+Dox
	-14.77	172.73	-42.05	113.64
	-11.36	52.27	-47.73	204.55
	25	195.45	-56.82	106.82
	-36.36	81.82	-28.41	85.23
	37.5	77.27	-48.86	92.05

## Sheet: Supplemental  Fig 1
	Supplemental Figure 1
	1b: claudin-1 expression normalized to MDCK I
	MDCK I	C4KO	KO/C4	KO/C2	MDCK II
	1.00674	3.85578	4.19874	3.64173	17.3923
	1.03048	3.89777	3.91982	3.15315	31.561
	0.963929	4.2037	5.40832	3.48664	19.9148
	1c: MDCK I and C4KO claudin mRNA expression relative to CDH1
		MDCK I			C4KO
	Claudin-2	3.19454e-07	2.845e-07	2.7975e-06	1.99204e-06	1.6795e-07	3.7545e-06
	Claudin-3	0.011301	0.024791	0.0160862	0.0253445	0.0462275	0.0210042
	Claudin-5	3.1005e-07	5.21e-07	4.0955e-07	7.28e-08	3.26e-07	8.447e-07
	Claudin-6	0.037267	0.045548	0.0425748	0.0196625	0.0341925	0.0602852
	Claudin-7	0.059176	0.133589	0.100211	0.102471	0.120348	0.0732075
	Claudin-8	0.0006645	0.000523	0.00072555	0.004386	0.007727	0.0023582
	Claudin-9	0.04752	0.066309	0.0792753	0.0315745	0.062208	0.0948163
	Claudin-10	1.396e-08	1.29e-08	1.44258e-06	5.05e-09	4.585e-09	4.749e-09
	Claudin-11	2.3912e-07	1.61515e-07	1.25028e-07	1.7795e-06	5.1155e-07	5.12011e-07
	Claudin-12	0.0636539	0.0673025	0.101756	0.0950118	0.0858535	0.157635
	Claudin-14	1.6e-06	1.56e-06	1.95e-06	6.705e-06	5.955e-06	1.402e-05
	Claudin-15	8.37e-05	9.265e-05	0.0001334	0.0001545	0.000197	0.00016725
	Claudin-16	0.0001655	0.000183	0.00036165	0.0008485	0.000847	0.00050085
	Claudin-17	1.89e-06	1.51e-08	6.823e-06	6.45e-06	4.315e-07	1.7983e-05
	Claudin-18	5.085e-06	3.095e-06	1.5165e-05	5.035e-06	5.075e-06	2.3085e-06
	Claudin-19	5.085e-06	3.095e-06	1.5165e-05	1.0735e-05	2.225e-06	1.2415e-05
	Claudin-20	3.275e-05	3.155e-05	0.0004619	6.36e-05	8.835e-05	0.000536
	Claudin-22	0.00012	0.0001055	0.0003981	0.0001643	0.000274	0.0005841
	1d: housekeeping genes mRNA normalized to CDH1 , relative to MDCK I
		MDCK I			C4KO			KO/C4			MDCK II
	GAPDH	1.11	1.06	0.83	1.3473	1.36728	1.26109	1.45055	1.56294	1.68631	1.01	0.88	0.94
	LamA	0.86	1.08	1.06	0.68	0.62	0.61	0.62	0.72	0.78	0.89	0.95	1.04
	B-Actin	0.9773	1.08448	0.938224	0.758733	0.882225	0.655073	0.819246	0.752798	0.850897	1.2744	1.24029	1.38308
	GusB	0.955292	1.02723	1.01748	1.11698	1.03408	1.26989	1.17102	1.36353	1.45711	4.79525	6.63694	5.92607
	e:	protein quantification normalized to MDCK I
		MDCK I			C4KO				KO/C4
	Occludin	0.332043	1.46517	1.20279	0.870958	1.205	1.15009	1.20348	1.04332	0.922819	1.03569	1.22026
	E-cadherin	0.921569	1.0049	1.07353	0.9375	0.960648	0.794753	1.17284	1.09954	0.949074	0.929784	1.12654
	Claudin-1	0.425963	1.19878	1.37525	0.775174	0.529661	0.982054	1.21884	1.16401	1.08176	0.888584	0.868644
	Claudin-3	0.332043	1.46517	1.20279	0.870958	1.205	1.15009	1.20348	1.04332	0.922819	1.03569	1.22026

[truncated: 3 more sheets: Supplemental Fig 2, Supplemental Fig 5, Supplemental Figure 6]
